# Supplementary material for: 2-Methyl-5,6-dinitro­benzimidazolium chloride
Source: Acta Crystallogr Sect E Struct Rep Online. 2011 Mar 9;67(Pt 4):o806–7. doi: 10.1107/S1600536811008105 (PMC3100037; doi:10.1107/S1600536811008105)
Supplement: Supplementary file 2 [file e-67-0o806-Isup2.hkl]

#
# h,k,l, Fc-squared, Fo-squared, sigma(Fo-squared) and status flag
#
data_I
_shelx_title ' sebla in C 2 2 21'
_shelx_refln_list_code          4
_shelx_F_calc_maximum      167.32
_exptl_crystal_F_000       528.00
_reflns_d_resolution_high  0.7502
 
loop_
 _symmetry_equiv_pos_as_xyz
 'x, y, z'
 '-x, -y, z+1/2'
 'x, -y, -z'
 '-x, y, -z+1/2'
 'x+1/2, y+1/2, z'
 '-x+1/2, -y+1/2, z+1/2'
 'x+1/2, -y+1/2, -z'
 '-x+1/2, y+1/2, -z+1/2'
 
_cell_length_a     4.9453
_cell_length_b    20.4691
_cell_length_c    10.4543
_cell_angle_alpha  90.000
_cell_angle_beta   90.000
_cell_angle_gamma  90.000
 
_shelx_F_squared_multiplier     1.000
 
loop_
 _refln_index_h
 _refln_index_k
 _refln_index_l
 _refln_F_squared_calc
 _refln_F_squared_meas
 _refln_F_squared_sigma
 _refln_observed_status
   2   0   0     1477.56     1829.06     27.14 o
   4   0   0      756.59      788.60     14.11 o
   6   0   0        0.16        1.07      3.42 o
   1   1   0     1622.88     1508.15     18.26 o
   3   1   0       17.31       31.17      2.14 o
   5   1   0      493.46      485.91     16.17 o
   0   2   0     1208.09     1207.55     19.94 o
   2   2   0      283.74      306.91      4.12 o
   4   2   0      800.41      753.45     11.69 o
   6   2   0      150.89      149.22     10.54 o
   1   3   0        5.62       17.06      3.74 o
   3   3   0     1637.76     1723.56     18.81 o
   5   3   0     1945.85     1968.81     34.79 o
   0   4   0    21704.22    20270.12    656.11 o
   2   4   0      161.80      227.78      4.34 o
   4   4   0      996.20      956.41     14.31 o
   6   4   0       11.04       12.90      2.99 o
   1   5   0     2674.64     2848.05     41.42 o
   3   5   0       51.87       54.74      2.48 o
   5   5   0       37.29       40.55      5.03 o
   0   6   0     2096.07     2314.12     29.58 o
   2   6   0        0.37        8.37      1.76 o
   4   6   0        0.65        6.61      1.55 o
   6   6   0       65.77       56.78      5.09 o
   1   7   0     5171.68     5664.74     77.92 o
   3   7   0       44.43       48.87      2.42 o
   5   7   0     3085.82     3026.20     39.62 o
   0   8   0      836.63      854.73     11.88 o
   2   8   0      796.57      761.83     18.24 o
   4   8   0      884.97      805.22     18.67 o
   6   8   0       52.43       56.81      7.14 o
   1   9   0     1727.25     1906.24     28.86 o
   3   9   0     2523.74     2477.82     52.62 o
   5   9   0      198.43      196.99      5.76 o
   0  10   0     5421.18     5643.78     71.27 o
   2  10   0     3246.67     3477.01     41.04 o
   4  10   0      955.13      931.23     14.57 o
   1  11   0     3089.35     2939.30     35.97 o
   3  11   0        0.38        2.28      1.66 o
   5  11   0      336.21      331.19      7.82 o
   0  12   0      762.83      763.01     11.34 o
   2  12   0      192.33      192.28      8.28 o
   4  12   0       33.27       38.86      2.96 o
   1  13   0      497.05      496.94      7.91 o
   3  13   0     3375.54     3270.45     69.14 o
   5  13   0      317.97      284.65      7.34 o
   0  14   0     1220.17     1120.18     19.29 o
   2  14   0       19.66       26.86      2.88 o
   4  14   0      191.28      195.38      7.25 o
   1  15   0     1169.23     1196.85     16.43 o
   3  15   0      498.25      490.36     15.90 o
   5  15   0      433.79      451.32      9.92 o
   0  16   0     1185.21     1121.19     26.17 o
   2  16   0     1132.04     1112.19     20.47 o
   4  16   0      204.59      181.31     10.45 o
   1  17   0     1695.22     1645.99     22.06 o
   3  17   0     1199.23     1082.99     28.24 o
   5  17   0       29.16       22.18      5.24 o
   0  18   0      861.76      827.61     21.10 o
   2  18   0        0.38        4.01      3.16 o
   4  18   0      259.87      255.98      8.77 o
   1  19   0      168.86      174.00      9.05 o
   3  19   0       76.07       90.90      7.83 o
   0  20   0        2.15        3.08      3.05 o
   2  20   0       15.59        9.31      4.11 o
   4  20   0      155.60      152.50     10.21 o
   1  21   0      569.87      535.12     16.66 o
   3  21   0       29.96       38.00      5.88 o
   0  22   0     1332.59     1345.58     32.27 o
   2  22   0      326.77      337.99     13.84 o
   1  23   0       25.01       33.97      5.16 o
   3  23   0      156.68      174.02     10.87 o
   0  24   0       52.96       57.86      6.07 o
   2  24   0        2.69        8.21      4.22 o
   1  25   0        6.76       10.35      4.37 o
   2  26   0       16.69       20.87      5.61 o
   2   0   1     4915.37     5215.58     52.71 o
   4   0   1      331.57      316.14      5.13 o
   6   0   1      135.94      148.41      7.02 o
  -5   1   1       94.80      103.11      5.19 o
  -3   1   1     1868.00     1989.19     21.04 o
  -1   1   1     3403.59     3504.65     35.63 o
   1   1   1     3499.00     3575.96     41.67 o
   3   1   1     1819.88     1903.77     20.93 o
   5   1   1       88.19       88.57      4.88 o
  -6   2   1      582.46      590.17     15.26 o
  -4   2   1      860.66      893.32     13.48 o
  -2   2   1     5063.96     5334.96     54.24 o
   0   2   1     1264.57     1366.24     12.18 o
   2   2   1     5170.80     5383.29     54.13 o
   4   2   1      869.85      909.30     13.51 o
   6   2   1      566.33      597.85     15.24 o
  -5   3   1      380.36      374.64     10.52 o
  -3   3   1      301.42      290.02      4.38 o
  -1   3   1      664.97      726.30     11.02 o
   1   3   1      656.66      736.66     10.56 o
   3   3   1      280.71      266.14      4.17 o
   5   3   1      393.93      385.06     10.55 o
  -6   4   1      403.81      428.77     12.62 o
  -4   4   1      178.31      186.93      4.87 o
  -2   4   1     1513.95     1412.83     17.31 o
   0   4   1     2978.16     2782.35     24.81 o
   2   4   1     1491.82     1399.40     15.14 o
   4   4   1      179.34      187.29      4.77 o
   6   4   1      414.32      452.98     12.71 o
  -5   5   1       31.43       33.63      3.05 o
  -3   5   1     3192.07     3211.08     33.43 o
  -1   5   1     2990.12     3006.98     58.74 o
   1   5   1     2966.01     3027.26     35.01 o
   3   5   1     3132.33     3164.89     33.29 o
   5   5   1       35.89       36.59      2.81 o
  -6   6   1       80.08       88.68      6.09 o
  -4   6   1      555.62      552.05     11.90 o
  -2   6   1     2565.05     2636.30     40.08 o
   0   6   1     1229.52     1157.05     10.83 o
   2   6   1     2607.39     2695.55     32.76 o
   4   6   1      563.18      577.86     14.03 o
   6   6   1       83.56       87.84      5.83 o
  -5   7   1      556.13      562.63     12.03 o
  -3   7   1      495.67      492.12      8.52 o
  -1   7   1     1509.73     1524.18     34.34 o
   1   7   1     1564.30     1594.50     22.73 o
   3   7   1      504.37      493.64      8.29 o
   5   7   1      541.86      531.96     10.20 o
  -4   8   1      353.74      339.62      7.21 o
  -2   8   1     1939.98     2071.43     33.32 o
   0   8   1     4322.37     4224.04     37.82 o
   2   8   1     2013.20     2227.05     26.16 o
   4   8   1      349.05      333.10      6.99 o
   6   8   1      579.16      605.40     21.42 o
  -5   9   1      442.11      424.05      8.99 o
  -3   9   1      999.89     1022.25     17.87 o
  -1   9   1     3785.51     3828.11     48.30 o
   1   9   1     3760.53     3786.90     40.78 o
   3   9   1      964.45      976.50     14.44 o
   5   9   1      425.77      419.63      8.81 o
  -4  10   1      279.59      285.41      6.63 o
  -2  10   1     1367.46     1334.14     30.24 o
   0  10   1      265.56      343.86      4.13 o
   2  10   1     1334.30     1299.16     23.03 o
   4  10   1      280.23      273.95      6.63 o
  -5  11   1      209.04      213.41      7.61 o
  -3  11   1      170.58      151.66      5.52 o
  -1  11   1      986.24     1095.67     26.65 o
   1  11   1     1025.19     1112.03     16.51 o
   3  11   1      163.41      151.89      4.34 o
   5  11   1      217.54      214.13      6.12 o
  -4  12   1      475.61      449.79      9.06 o
  -2  12   1      770.73      725.82     20.00 o
   0  12   1      700.34      769.66      8.10 o
   2  12   1      791.25      773.98     12.84 o
   4  12   1      481.89      446.88      8.80 o
  -5  13   1      151.36      162.14      5.53 o
  -3  13   1      611.49      566.80     17.56 o
  -1  13   1     1196.66     1179.41     16.06 o
   1  13   1     1211.39     1195.21     16.12 o
   3  13   1      609.75      590.82     12.24 o
   5  13   1      151.91      158.05      5.31 o
  -4  14   1       25.72       26.55      2.72 o
  -2  14   1      154.09      134.70      5.07 o
   0  14   1        0.82        3.31      0.89 o
   2  14   1      162.69      144.65      4.91 o
   4  14   1       26.05       26.65      2.58 o
  -5  15   1      190.68      201.79      6.45 o
  -3  15   1     1013.89      913.23     24.83 o
  -1  15   1      382.49      361.96      7.67 o
   1  15   1      368.64      369.01      6.78 o
   3  15   1      980.98      930.77     24.50 o
   5  15   1      195.11      204.00      6.30 o
  -4  16   1      445.82      425.47     15.48 o
  -2  16   1      268.27      278.66     11.00 o
   0  16   1      185.94      193.05      5.92 o
   2  16   1      281.31      297.94     20.92 o
   4  16   1      447.93      423.76     11.13 o
  -5  17   1       32.29       35.76      5.99 o
  -3  17   1      578.00      527.55     17.87 o
  -1  17   1     1305.46     1292.05     17.69 o
   1  17   1     1292.11     1237.25     17.63 o
   3  17   1      596.19      560.88     18.08 o
   5  17   1       34.03       40.71      6.25 o
  -4  18   1       51.70       50.24      6.72 o
  -2  18   1      116.12      130.48      8.66 o
   0  18   1     3944.93     3698.71     53.89 o
   2  18   1      123.44      119.66     10.55 o
   4  18   1       51.61       52.28      4.63 o
  -3  19   1       70.96       76.13      7.51 o
  -1  19   1      361.25      350.33     12.50 o
   1  19   1      345.57      312.73     14.44 o
   3  19   1       70.64       78.82      7.35 o
  -4  20   1      165.85      161.36     10.70 o
  -2  20   1      350.51      354.05     13.99 o
   0  20   1      176.29      191.06      6.21 o
   2  20   1      344.01      348.49     13.40 o
   4  20   1      165.20      167.91      7.26 o
  -3  21   1       98.18       92.18      7.94 o
  -1  21   1      129.66      122.38      8.48 o
   1  21   1      129.65      131.01      7.55 o
   3  21   1      102.12      102.90      7.89 o
  -2  22   1       91.00       92.99      7.79 o
   0  22   1       34.27       21.03      3.10 o
   2  22   1       91.01       89.86      7.12 o
  -3  23   1      101.34       94.81      8.91 o
  -1  23   1      181.13      184.39     10.14 o
   1  23   1      183.40      182.03      9.29 o
   3  23   1      106.92       94.83      8.00 o
  -2  24   1      184.92      199.12     10.87 o
   0  24   1      114.32      123.32      9.65 o
   2  24   1      176.27      177.38     10.37 o
  -1  25   1        1.94       -3.57      4.01 o
   1  25   1        1.56        4.38      3.66 o
   0   0   2     9128.39     8799.02    104.78 o
   2   0   2        0.31        2.11      0.70 o
   4   0   2      371.27      345.53      7.15 o
   6   0   2      105.53      117.90      6.26 o
  -5   1   2      294.46      287.74      9.00 o
  -3   1   2     1509.83     1598.54     17.75 o
  -1   1   2    27997.61    28757.96    331.77 o
   1   1   2    27795.32    29135.30    294.87 o
   3   1   2     1543.06     1602.93     17.67 o
   5   1   2      310.44      298.94      9.00 o
  -6   2   2      273.02      280.57      9.91 o
  -4   2   2     1109.43     1118.03     16.17 o
  -2   2   2      989.81     1114.11     14.11 o
   0   2   2      175.57      202.26      2.96 o
   2   2   2      995.68     1098.05     12.22 o
   4   2   2     1117.85     1127.79     16.14 o
   6   2   2      273.32      279.12      9.75 o
  -5   3   2      174.02      169.88      6.72 o
  -3   3   2      537.64      492.87      6.70 o
  -1   3   2     2928.02     2893.21     26.42 o
   1   3   2     2973.18     2978.54     33.72 o
   3   3   2      515.11      477.44      6.42 o
   5   3   2      157.54      157.54      6.47 o
  -6   4   2      215.01      238.36      8.94 o
  -4   4   2      877.28      838.00     13.17 o
  -2   4   2       94.92      100.61      5.19 o
   0   4   2     2059.40     2159.87     19.35 o
   2   4   2       96.92      103.33      2.68 o
   4   4   2      896.47      863.09     13.04 o
   6   4   2      215.13      221.31      8.56 o
  -5   5   2      225.24      242.30      6.16 o
  -3   5   2      697.88      692.01      8.88 o
  -1   5   2     2400.94     2318.82     33.17 o
   1   5   2     2345.75     2359.98     34.19 o
   3   5   2      720.41      705.43      8.70 o
   5   5   2      213.55      208.21      5.70 o
  -4   6   2     1381.77     1354.45     19.18 o
  -2   6   2      566.73      615.62     11.54 o
   0   6   2     3641.78     3809.21     33.97 o
   2   6   2      570.46      617.83      7.48 o
   4   6   2     1358.05     1326.09     28.95 o
   6   6   2      178.55      179.94      7.67 o
  -5   7   2       11.39        6.60      2.21 o
  -3   7   2      385.34      368.27      8.66 o
  -1   7   2      468.04      481.24      7.96 o
   1   7   2      449.36      421.47      7.57 o
   3   7   2      375.57      363.36      7.77 o
   5   7   2        8.27        5.73      1.78 o
  -4   8   2     2793.32     2644.56     35.31 o
  -2   8   2       60.40       74.85      3.88 o
   0   8   2     1660.23     1712.52     16.98 o
   2   8   2       59.17       68.77      2.01 o
   4   8   2     2871.33     2768.77     35.14 o
   6   8   2      253.19      260.17     12.76 o
  -5   9   2      796.38      799.78     13.77 o
  -3   9   2      584.70      592.61     12.87 o
  -1   9   2     2701.04     2874.66     35.38 o
   1   9   2     2658.23     2906.76     31.44 o
   3   9   2      560.43      559.82      9.37 o
   5   9   2      789.54      791.79     13.50 o
  -4  10   2      764.63      756.17     12.66 o
  -2  10   2      977.90     1076.46     16.64 o
   0  10   2       49.15       23.89      1.13 o
   2  10   2      983.22     1085.87     14.67 o
   4  10   2      724.66      729.39     12.17 o
   6  10   2        5.71        6.15      3.48 o
  -5  11   2      277.43      268.92      7.12 o
  -3  11   2      459.51      460.94     11.03 o
  -1  11   2     2189.27     2141.16     26.84 o
   1  11   2     2179.68     2122.78     26.08 o
   3  11   2      481.88      494.71      8.55 o
   5  11   2      267.76      266.64      6.86 o
  -4  12   2     1723.06     1633.13     28.44 o
  -2  12   2      136.01      136.02      8.32 o
   0  12   2      592.54      589.09      7.11 o
   2  12   2      134.97      148.36      5.30 o
   4  12   2     1754.58     1649.01     23.14 o
  -5  13   2       36.26       40.51      3.44 o
  -3  13   2       42.38       40.84      5.65 o
  -1  13   2      525.30      527.60      8.42 o
   1  13   2      525.00      525.99      8.53 o
   3  13   2       38.46       43.69      3.04 o
   5  13   2       33.92       44.20      3.32 o
  -4  14   2      984.30      978.61     26.36 o
  -2  14   2      293.93      293.33      8.20 o
   0  14   2      341.12      351.15      8.00 o
   2  14   2      295.89      306.77      7.57 o
   4  14   2      968.13      948.24     15.25 o
  -5  15   2       38.63       29.69      5.89 o
  -3  15   2       59.99       51.48      6.43 o
  -1  15   2     1267.68     1230.58     16.70 o
   1  15   2     1233.24     1174.00     20.91 o
   3  15   2       62.44       53.24      3.70 o
   5  15   2       38.02       36.10      4.07 o
  -4  16   2      985.41      947.38     26.62 o
  -2  16   2       98.42       88.57      5.64 o
   0  16   2     2405.94     2349.87     35.51 o
   2  16   2       98.29       86.58      6.67 o
   4  16   2      996.09      943.85     18.97 o
  -5  17   2       17.66       14.98      5.34 o
  -3  17   2       85.63       66.48      7.21 o
  -1  17   2      859.58      846.56     12.81 o
   1  17   2      889.99      842.75     12.90 o
   3  17   2       81.16       68.72      6.56 o
   5  17   2       18.85       17.47      4.91 o
  -4  18   2      293.51      279.77     13.08 o
  -2  18   2      591.01      539.31     17.96 o
   0  18   2      458.86      439.41      9.88 o
   2  18   2      588.07      552.43     12.28 o
   4  18   2      284.61      284.72      9.45 o
  -3  19   2      146.26      143.47      9.59 o
  -1  19   2      411.57      454.91     15.67 o
   1  19   2      409.39      417.91      9.82 o
   3  19   2      149.06      146.00      8.68 o
  -4  20   2       58.33       61.28      7.88 o
  -2  20   2       28.16       24.59      5.69 o
   0  20   2       52.29       54.89      4.66 o
   2  20   2       28.56       25.82      4.63 o
   4  20   2       54.39       59.24      4.94 o
  -3  21   2      103.42      103.58      9.34 o
  -1  21   2      194.58      200.87     10.56 o
   1  21   2      202.35      210.99      9.68 o
   3  21   2       98.27       94.19      7.86 o
  -2  22   2       93.96       94.32      8.29 o
   0  22   2      181.60      171.16      6.30 o
   2  22   2       92.85       99.49      7.62 o
  -3  23   2       63.52       66.37      8.08 o
  -1  23   2      233.18      242.28     11.97 o
   1  23   2      230.71      238.83     10.77 o
   3  23   2       67.45       66.45      7.44 o
  -2  24   2       61.06       67.15      8.15 o
   0  24   2        0.14       -2.24      2.24 o
   2  24   2       60.78       58.33      6.83 o
  -1  25   2      341.12      366.61     15.19 o
   1  25   2      350.23      360.53     13.99 o
   2   0   3     1225.68     1529.15     16.65 o
   4   0   3      973.36     1002.72     14.73 o
   6   0   3      468.09      489.78     13.56 o
  -5   1   3     1269.54     1224.12     27.17 o
  -3   1   3      877.32      924.36     11.36 o
  -1   1   3     8900.21     9405.00    107.91 o
   1   1   3     8872.18     9310.78     93.14 o
   3   1   3      897.86      958.29     12.70 o
   5   1   3     1243.16     1168.44     29.82 o
  -6   2   3      159.56      161.83      7.45 o
  -4   2   3      107.63      116.07      3.15 o
  -2   2   3     1994.10     1925.74     28.32 o
   0   2   3     2836.06     2956.76     25.18 o
   2   2   3     2037.18     1959.97     19.86 o
   4   2   3      104.02      114.63      3.66 o
   6   2   3      168.55      159.70      7.25 o
  -5   3   3      334.38      319.21      9.65 o
  -3   3   3     1313.77     1349.49     15.68 o
  -1   3   3     2034.32     2024.59     22.16 o
   1   3   3     2071.05     2040.06     18.68 o
   3   3   3     1343.61     1378.12     13.62 o
   5   3   3      338.75      330.23      7.25 o
  -6   4   3      215.85      231.27     12.60 o
  -4   4   3      576.08      586.11     10.18 o
  -2   4   3     2715.47     2736.02     32.29 o
   0   4   3     5738.00     5696.50     60.10 o
   2   4   3     2621.77     2642.16     24.67 o
   4   4   3      571.62      575.22      9.81 o
   6   4   3      217.57      226.07     14.53 o
  -5   5   3      359.99      351.81     10.17 o
  -3   5   3      261.33      256.90      5.06 o
  -1   5   3     1483.21     1539.21     18.32 o
   1   5   3     1440.21     1499.08     14.18 o
   3   5   3      256.76      247.21      4.16 o
   5   5   3      352.75      348.02      7.63 o
  -4   6   3       54.58       54.86      3.20 o
  -2   6   3     1500.58     1416.44     23.60 o
   0   6   3     6213.88     6316.42     66.56 o
   2   6   3     1528.19     1461.67     13.93 o
   4   6   3       53.46       54.70      2.79 o
   6   6   3      711.31      749.30     24.74 o
  -5   7   3       54.41       51.32      4.18 o
  -3   7   3      447.25      476.19     10.73 o
  -1   7   3     5230.57     5254.27     83.25 o
   1   7   3     5281.35     5344.41     53.55 o
   3   7   3      481.48      503.97      6.82 o
   5   7   3       59.20       50.36      3.29 o
  -4   8   3      391.56      370.33      7.97 o
  -2   8   3     1283.80     1266.85     30.08 o
   0   8   3     3931.55     4217.11     45.25 o
   2   8   3     1270.95     1288.92     16.48 o
   4   8   3      397.02      373.22      7.43 o
   6   8   3      418.35      406.70     16.51 o
  -5   9   3      295.57      272.83      7.24 o
  -3   9   3     2091.52     2040.13     36.01 o
  -1   9   3      481.52      458.55      7.24 o
   1   9   3      453.82      443.79      6.72 o
   3   9   3     2069.10     2029.58     29.56 o
   5   9   3      305.99      306.10      7.12 o
  -4  10   3      432.11      451.96     13.50 o
  -2  10   3      495.11      532.19     11.56 o
   0  10   3     1743.39     1820.44     23.33 o
   2  10   3      489.69      515.62      8.14 o
   4  10   3      427.51      453.47      8.64 o
  -5  11   3      100.93       92.75      4.48 o
  -3  11   3      579.34      560.21     17.72 o
  -1  11   3      974.84      967.16     14.25 o
   1  11   3      953.93      937.10     12.25 o
   3  11   3      591.64      577.09      9.60 o
   5  11   3       96.54       92.75      7.02 o
  -4  12   3       12.67       12.00      2.85 o
  -2  12   3     1287.86     1234.27     22.65 o
   0  12   3        7.22       14.71      2.26 o
   2  12   3     1301.86     1286.72     23.50 o
   4  12   3       13.55       16.30      2.04 o
  -5  13   3       16.74       17.45      2.74 o
  -3  13   3      214.43      214.62     11.45 o
  -1  13   3      310.09      283.85      5.61 o
   1  13   3      329.88      299.62      5.90 o
   3  13   3      227.95      221.19      5.50 o
   5  13   3       17.43       11.51      2.09 o
  -4  14   3      185.01      192.75     10.52 o
  -2  14   3      932.10      940.61     18.31 o
   0  14   3       95.66       95.11      4.45 o
   2  14   3      921.80      949.48     13.92 o
   4  14   3      181.75      191.02      5.38 o
  -5  15   3      153.57      158.01     10.48 o
  -3  15   3      180.78      198.22     10.79 o
  -1  15   3      540.72      564.56      9.15 o
   1  15   3      517.46      520.00      9.19 o
   3  15   3      178.19      192.47      6.45 o
   5  15   3      146.19      153.24      8.25 o
  -4  16   3      362.23      377.40     15.38 o
  -2  16   3     2263.71     2138.70     49.45 o
   0  16   3      606.68      592.18     11.96 o
   2  16   3     2251.18     2147.23     35.82 o
   4  16   3      359.98      355.62      9.98 o
  -3  17   3      232.69      261.54     13.15 o
  -1  17   3     1872.24     1840.65     24.78 o
   1  17   3     1908.51     1858.05     25.01 o
   3  17   3      245.83      267.22      7.97 o
  -4  18   3      151.07      171.01     10.69 o
  -2  18   3      367.45      374.42     15.53 o
   0  18   3        6.09       13.09      2.57 o
   2  18   3      363.38      378.87      9.62 o
   4  18   3      153.69      145.35      9.49 o
  -3  19   3      255.17      236.63     12.84 o
  -1  19   3      604.90      606.45     19.33 o
   1  19   3      604.61      589.40     12.61 o
   3  19   3      250.02      211.77     10.60 o
  -4  20   3      158.69      176.36     11.75 o
  -2  20   3      144.82      152.77     10.79 o
   0  20   3      129.13      108.17      5.26 o
   2  20   3      139.82      150.00      8.67 o
   4  20   3      156.72      170.81     10.30 o
  -3  21   3       78.63       76.84      8.78 o
  -1  21   3       12.03        4.44      5.16 o
   1  21   3       11.86        7.32      3.36 o
   3  21   3       78.55       71.24      7.46 o
  -2  22   3      140.67      139.30     10.76 o
   0  22   3        0.44       -0.90      2.27 o
   2  22   3      145.65      149.72      9.05 o
  -3  23   3      203.91      225.67     13.45 o
  -1  23   3        1.97       -4.15      4.94 o
   1  23   3        2.65        3.05      3.20 o
   3  23   3      202.42      228.00     12.06 o
  -2  24   3      134.04      130.72     10.69 o
   0  24   3      244.55      259.59     12.87 o
   2  24   3      138.86      130.01      8.90 o
  -1  25   3      191.25      183.64     11.74 o
   1  25   3      187.81      195.38     10.16 o
   0   0   4     2131.92     1907.44     27.56 o
   2   0   4      200.16      207.59      4.06 o
   4   0   4     1367.11     1319.51     18.65 o
   6   0   4       32.31       38.20      5.99 o
  -5   1   4      543.63      590.07     22.65 o
  -3   1   4     1436.25     1425.00     19.19 o
  -1   1   4     1819.82     1896.32     50.62 o
   1   1   4     1891.03     1998.55     23.03 o
   3   1   4     1436.91     1415.01     16.25 o
   5   1   4      552.69      593.95     14.06 o
  -6   2   4       10.74       13.77      4.32 o
  -4   2   4       63.30       67.91      2.62 o
  -2   2   4     2455.19     2685.95     33.31 o
   0   2   4    25157.53    25431.84    252.04 o
   2   2   4     2445.25     2654.41     26.99 o
   4   2   4       55.74       61.40      3.12 o
   6   2   4        9.60       12.27      4.54 o
  -5   3   4      352.65      348.76     10.25 o
  -3   3   4      317.29      316.53      5.28 o
  -1   3   4     2735.87     2696.65     31.90 o
   1   3   4     2769.17     2744.23     29.38 o
   3   3   4      304.26      306.91      4.37 o
   5   3   4      354.97      357.68      7.69 o
  -4   4   4      223.05      212.03      5.74 o
  -2   4   4      266.28      258.64      4.97 o
   0   4   4       38.83       55.48      5.73 o
   2   4   4      263.90      254.76      3.44 o
   4   4   4      212.72      207.03      5.10 o
   6   4   4        9.79       10.71      4.18 o
  -5   5   4     1319.48     1355.75     26.24 o
  -3   5   4      759.99      733.74     12.15 o
  -1   5   4      350.37      346.79      7.18 o
   1   5   4      375.24      382.90      4.24 o
   3   5   4      752.34      711.98      9.13 o
   5   5   4     1338.93     1374.71     20.18 o
  -4   6   4      917.48      873.66     14.23 o
  -2   6   4      173.18      200.41      5.92 o
   0   6   4      337.55      311.37      4.49 o
   2   6   4      171.35      200.63      2.92 o
   4   6   4      909.03      891.69     13.65 o
   6   6   4       45.43       48.30      6.62 o
  -5   7   4       36.15       30.51      3.05 o
  -3   7   4     1122.50     1084.71     19.74 o
  -1   7   4     1175.09     1193.92     15.97 o
   1   7   4     1199.79     1228.23     12.11 o
   3   7   4     1132.69     1084.88     12.87 o
   5   7   4       42.20       38.31      2.88 o
  -4   8   4      722.45      708.00     12.27 o
  -2   8   4     1031.78     1042.74     26.36 o
   0   8   4     2240.41     2155.44     27.73 o
   2   8   4     1032.57     1037.56     11.61 o
   4   8   4      682.15      672.30     11.37 o
   6   8   4      264.43      296.54     13.63 o
  -5   9   4      658.67      621.33     12.01 o
  -3   9   4      447.25      408.47     15.85 o
  -1   9   4     1374.77     1263.61     15.06 o
   1   9   4     1398.89     1308.56     13.30 o
   3   9   4      466.83      432.80      6.28 o
   5   9   4      663.87      628.88     14.16 o
  -4  10   4      499.84      458.84     12.91 o
  -2  10   4      153.47      147.94      4.33 o
   0  10   4     2832.57     2962.91     31.62 o
   2  10   4      152.29      150.70      2.83 o
   4  10   4      490.47      479.61      8.85 o
  -5  11   4      310.87      306.58      8.09 o
  -3  11   4     2276.33     2167.86     49.24 o
  -1  11   4     1030.41     1049.73     14.71 o
   1  11   4     1046.20     1053.87     11.32 o
   3  11   4     2254.57     2160.36     28.21 o
   5  11   4      323.72      314.02      9.29 o
  -4  12   4      235.30      239.93     12.29 o
  -2  12   4      856.07      851.78     17.02 o
   0  12   4     1473.48     1386.66     22.24 o
   2  12   4      854.29      872.26     15.03 o
   4  12   4      238.32      239.15      7.42 o
  -5  13   4      379.64      364.93     15.31 o
  -3  13   4        7.00        8.03      4.92 o
  -1  13   4      971.64      937.06     13.81 o
   1  13   4      982.68      972.79     12.24 o
   3  13   4        5.76        8.34      2.02 o
   5  13   4      383.92      376.82     10.50 o
  -4  14   4       40.30       35.42      6.36 o
  -2  14   4      743.55      739.50     15.49 o
   0  14   4     1084.30     1084.38     18.67 o
   2  14   4      743.64      745.87     14.04 o
   4  14   4       32.98       27.72      3.27 o
  -5  15   4      199.65      175.69     11.09 o
  -3  15   4      761.10      743.64     22.81 o
  -1  15   4      232.80      215.76      5.06 o
   1  15   4      249.65      233.04      6.60 o
   3  15   4      758.50      733.79     14.86 o
   5  15   4      199.98      191.60     10.60 o
  -4  16   4      126.79      118.08     10.31 o
  -2  16   4      285.15      342.24     14.30 o
   0  16   4      925.93      909.07     23.06 o
   2  16   4      283.26      321.96     12.25 o
   4  16   4      128.77      127.32      8.53 o
  -3  17   4       75.43       75.53      8.77 o
  -1  17   4      421.39      409.71      7.79 o
   1  17   4      403.06      388.17      7.99 o
   3  17   4       78.04       87.33      7.03 o
  -4  18   4       62.62       61.37      8.46 o
  -2  18   4      766.30      731.43     23.22 o
   0  18   4       28.52       28.86      3.43 o
   2  18   4      770.24      728.26     18.60 o
   4  18   4       65.17       66.50      7.10 o
  -3  19   4       78.25       76.09      9.01 o
  -1  19   4      579.32      541.24     19.27 o
   1  19   4      568.44      552.67     25.49 o
   3  19   4       83.01       77.93      7.50 o
  -4  20   4      248.07      252.53     13.74 o
  -2  20   4       55.98       65.25      8.26 o
   0  20   4     1224.54     1291.92     32.90 o
   2  20   4       56.21       55.13      6.01 o
   4  20   4      251.98      269.45     13.15 o
  -3  21   4      118.01      125.57     10.61 o
  -1  21   4        6.66       15.59      6.16 o
   1  21   4        5.92        5.10      2.71 o
   3  21   4      115.25      125.63      8.93 o
  -2  22   4       73.30       83.53      9.58 o
   0  22   4       42.35       35.75      3.89 o
   2  22   4       72.97       70.14      7.10 o
  -3  23   4       21.97       16.62      6.93 o
  -1  23   4       80.01       81.23      8.97 o
   1  23   4       74.89       82.51      6.76 o
   3  23   4       22.69       16.42      4.98 o
  -2  24   4      113.64      118.99     11.01 o
   0  24   4     1478.89     1625.09     40.91 o
   2  24   4      114.12       93.89      7.95 o
  -1  25   4       79.80       69.96      9.27 o
   1  25   4       76.73       81.84      7.05 o
   0  26   4      114.99      130.42     11.16 o
   2   0   5     9735.26    10264.48    101.56 o
   4   0   5      199.60      174.44      4.70 o
   6   0   5      736.80      761.19     25.23 o
  -5   1   5      565.21      571.06     13.87 o
  -3   1   5      139.62      158.75      3.73 o
  -1   1   5      948.17     1043.74     13.26 o
   1   1   5      906.00     1007.53     11.47 o
   3   1   5      157.35      177.10      3.25 o
   5   1   5      586.20      594.39     16.92 o
  -4   2   5      359.80      329.67      5.94 o
  -2   2   5     1231.34     1173.48     15.33 o
   0   2   5       30.17       34.70      1.24 o
   2   2   5     1188.81     1144.62     11.70 o
   4   2   5      360.30      334.31      9.04 o
   6   2   5      143.30      174.68     10.63 o
  -5   3   5        4.92        7.56      2.44 o
  -3   3   5     1985.62     1929.92     24.91 o
  -1   3   5     1351.67     1367.90     17.06 o
   1   3   5     1346.93     1375.12     13.29 o
   3   3   5     1969.70     1942.00     19.01 o
   5   3   5        4.38        2.29      1.57 o
  -4   4   5      177.95      178.54      8.92 o
  -2   4   5     2903.43     2941.42     35.37 o
   0   4   5     2103.14     2046.37     24.51 o
   2   4   5     2948.24     2901.44     56.51 o
   4   4   5      180.04      180.91      3.94 o
   6   4   5      289.07      331.84     14.75 o
  -5   5   5      246.65      240.88      8.40 o
  -3   5   5      119.02      115.09      3.78 o
  -1   5   5        2.02        3.61      1.76 o
   1   5   5        0.63        3.25      0.44 o
   3   5   5      132.74      121.31      2.92 o
   5   5   5      247.94      247.03      6.27 o
  -4   6   5      423.91      386.05      8.35 o
  -2   6   5      156.29      132.90      7.89 o
   0   6   5      577.84      526.63      8.11 o
   2   6   5      160.40      148.66      2.52 o
   4   6   5      420.19      390.88      7.62 o
  -5   7   5       48.41       52.63      3.79 o
  -3   7   5     2744.22     2645.94     42.05 o
  -1   7   5     3038.86     3048.19     33.48 o
   1   7   5     3006.75     3096.44     36.98 o
   3   7   5     2740.04     2642.30     28.48 o
   5   7   5       52.27       53.97      3.35 o
  -4   8   5      166.60      163.43      7.35 o
  -2   8   5     1859.13     1762.12     39.97 o
   0   8   5     2944.20     3154.37     45.41 o
   2   8   5     1804.38     1716.49     18.42 o
   4   8   5      166.97      156.63      4.53 o
  -5   9   5      140.72      142.03      7.10 o
  -3   9   5      719.98      685.12     21.31 o
  -1   9   5       51.59       43.12      2.05 o
   1   9   5       60.47       49.81      1.26 o
   3   9   5      754.82      747.59      9.58 o
   5   9   5      142.40      152.76      6.20 o
  -4  10   5      198.58      206.65      7.92 o
  -2  10   5     1646.91     1594.25     21.44 o
   0  10   5       80.06       88.00      3.51 o
   2  10   5     1666.44     1607.62     15.73 o
   4  10   5      198.30      213.66      6.78 o
  -5  11   5       89.81       91.18      4.80 o
  -3  11   5      341.33      333.61     13.95 o
  -1  11   5     1114.10     1129.59     15.78 o
   1  11   5     1117.79     1125.08     12.03 o
   3  11   5      339.68      331.08     12.14 o
   5  11   5       86.60       96.63      5.21 o
  -4  12   5      112.98       90.30      8.99 o
  -2  12   5      207.62      185.11      6.75 o
   0  12   5        4.29        8.43      1.88 o
   2  12   5      186.61      186.40      4.36 o
   4  12   5      110.44      114.69      5.22 o
  -5  13   5      284.66      284.40     14.19 o
  -3  13   5      193.35      201.78     11.94 o
  -1  13   5      333.43      328.78      6.39 o
   1  13   5      322.92      324.46      8.43 o
   3  13   5      186.08      172.59      8.89 o
   5  13   5      286.64      266.47     12.42 o
  -4  14   5      490.73      512.10     19.12 o
  -2  14   5      579.91      578.97     20.07 o
   0  14   5       55.54       49.44      9.29 o
   2  14   5      588.07      595.38     22.94 o
   4  14   5      494.93      488.41     17.04 o
  -3  15   5      570.28      527.21     19.67 o
  -1  15   5     1214.91     1216.31     17.44 o
   1  15   5     1212.93     1222.04     17.68 o
   3  15   5      582.18      552.25     17.53 o
  -4  16   5      113.48      133.84     11.24 o
  -2  16   5      394.24      351.87     15.22 o
   0  16   5      585.31      588.07     12.50 o
   2  16   5      397.76      356.13     13.00 o
   4  16   5      114.42      138.62      9.02 o
  -3  17   5      849.04      860.69     26.38 o
  -1  17   5      733.35      730.35     13.29 o
   1  17   5      722.70      737.27     13.79 o
   3  17   5      829.12      855.94     24.54 o
  -2  18   5      533.50      555.71     20.02 o
   0  18   5      276.16      268.22      8.07 o
   2  18   5      551.05      553.88     17.64 o
   4  18   5      396.09      434.94     16.87 o
  -3  19   5        4.00       -5.76      5.76 o
  -1  19   5       62.78       79.73      9.20 o
   1  19   5       60.39       78.65      5.00 o
   3  19   5        3.31        0.62      3.36 o
  -2  20   5      172.32      158.57     11.50 o
   0  20   5      136.59      150.44      6.35 o
   2  20   5      174.27      156.83      9.04 o
  -3  21   5       87.19       86.96     10.39 o
  -1  21   5      169.75      173.49     12.53 o
   1  21   5      174.45      188.32      7.52 o
   3  21   5       84.71       93.98      7.77 o
  -2  22   5      125.56      136.52     12.16 o
   0  22   5       10.31        8.79      2.97 o
   2  22   5      122.01      156.46      9.40 o
  -1  23   5        6.58        6.67      6.87 o
   1  23   5        5.76        7.44      3.56 o
  -2  24   5      140.56      161.92     13.16 o
   0  24   5      333.01      402.03     17.64 o
   2  24   5      144.24      135.71      9.02 o
  -1  25   5      196.08      189.29     13.77 o
   1  25   5      199.74      209.58     10.75 o
   0   0   6     2616.57     2556.92     37.31 o
   2   0   6     2395.94     2520.80     26.70 o
   4   0   6      975.82     1023.62     13.18 o
  -5   1   6      411.14      417.24     11.30 o
  -3   1   6      190.04      198.22      4.26 o
  -1   1   6     1099.95     1020.07     13.60 o
   1   1   6     1124.56     1027.94     13.57 o
   3   1   6      199.56      211.16      3.73 o
   5   1   6      396.14      414.87     15.74 o
  -4   2   6     1432.36     1378.96     17.02 o
  -2   2   6      627.06      664.83     11.59 o
   0   2   6     1663.68     1578.70     19.67 o
   2   2   6      632.87      687.01      7.72 o
   4   2   6     1422.07     1391.30     24.80 o
  -5   3   6       68.54       72.33      4.99 o
  -3   3   6      127.29      135.13      4.14 o
  -1   3   6     1791.08     1825.16     17.77 o
   1   3   6     1744.71     1816.07     26.82 o
   3   3   6      139.36      151.08      3.00 o
   5   3   6       68.14       77.85      3.63 o
  -4   4   6      997.57      992.11     18.62 o
  -2   4   6      140.57      149.08      9.70 o
   0   4   6      708.32      645.75     10.93 o
   2   4   6      140.63      155.12      3.09 o
   4   4   6     1003.08      990.72     12.74 o
  -5   5   6      298.46      315.18      9.82 o
  -3   5   6      109.75      113.85      4.37 o
  -1   5   6      930.06      907.87     12.57 o
   1   5   6      926.18      898.86      8.55 o
   3   5   6      110.93      114.50      2.93 o
   5   5   6      293.82      306.68     17.83 o
  -4   6   6      532.45      489.64     10.00 o
  -2   6   6      226.71      212.34      9.61 o
   0   6   6     2223.85     2143.79     26.07 o
   2   6   6      229.49      233.45      3.47 o
   4   6   6      555.00      525.45      9.30 o
  -5   7   6      489.50      497.68     12.56 o
  -3   7   6       95.90       91.09      8.21 o
  -1   7   6      110.85      111.98      2.39 o
   1   7   6      101.55      107.75      1.80 o
   3   7   6       85.56       91.29      3.43 o
   5   7   6      482.58      499.09     12.09 o
  -4   8   6      365.69      385.39     15.28 o
  -2   8   6      255.16      242.28     11.28 o
   0   8   6      862.15      806.63     14.03 o
   2   8   6      252.42      248.41      4.18 o
   4   8   6      361.45      375.25      9.55 o
  -5   9   6       11.03        4.97      4.44 o
  -3   9   6      475.53      493.85     17.62 o
  -1   9   6     1847.50     1829.86     31.09 o
   1   9   6     1863.72     1832.08     20.31 o
   3   9   6      468.97      485.62     19.88 o
   5   9   6        9.82        7.58      2.38 o
  -4  10   6     1262.78     1188.98     32.22 o
  -2  10   6      121.39      116.12      3.57 o
   0  10   6        0.92        6.94      2.94 o
   2  10   6      123.55      128.90      4.85 o
   4  10   6     1291.13     1197.83     21.83 o
  -5  11   6       39.65       32.29      7.17 o
  -3  11   6      138.11      125.40     10.54 o
  -1  11   6      668.43      691.37     10.48 o
   1  11   6      645.11      654.79      8.79 o
   3  11   6      145.07      157.61      8.04 o
   5  11   6       34.07       30.77      4.99 o
  -4  12   6      486.49      504.30     18.95 o
  -2  12   6      279.66      295.50     12.61 o
   0  12   6       99.86      102.36      4.48 o
   2  12   6      282.07      292.66      7.41 o
   4  12   6      468.22      475.14     16.62 o
  -5  13   6       76.76       67.95      8.62 o
  -3  13   6       55.80       74.40      8.74 o
  -1  13   6     1843.87     1837.71     24.44 o
   1  13   6     1837.31     1805.03     24.37 o
   3  13   6       57.66       74.69      6.25 o
   5  13   6       72.14       56.61      6.63 o
  -4  14   6      301.31      296.12     15.15 o
  -2  14   6      112.62      136.45     10.91 o
   0  14   6       13.07       10.19      2.27 o
   2  14   6      112.10      134.37     11.48 o
   4  14   6      313.16      310.13     13.02 o
  -3  15   6      299.63      294.22     15.24 o
  -1  15   6      360.41      366.60      9.17 o
   1  15   6      363.24      362.25      7.39 o
   3  15   6      309.26      317.82     12.74 o
  -4  16   6      394.46      431.60     18.87 o
  -2  16   6      168.09      176.24     11.71 o
   0  16   6       73.86       61.96      4.18 o
   2  16   6      169.12      176.79      6.42 o
   4  16   6      384.70      428.98     16.36 o
  -3  17   6      498.90      512.02     20.15 o
  -1  17   6      692.66      647.07     22.59 o
   1  17   6      694.19      705.32     12.07 o
   3  17   6      489.16      488.40     17.42 o
  -4  18   6      116.47      106.59     11.41 o
  -2  18   6      229.31      231.58     14.02 o
   0  18   6       69.67       71.85      4.71 o
   2  18   6      227.66      224.89     10.58 o
   4  18   6      125.60      134.31      9.48 o
  -3  19   6       94.77      110.49     11.34 o
  -1  19   6      298.11      353.61     16.41 o
   1  19   6      311.43      335.07      9.79 o
   3  19   6       89.39       95.50      8.07 o
  -2  20   6       38.62       39.29      8.46 o
   0  20   6      274.77      276.11     13.88 o
   2  20   6       38.56       37.08      5.56 o
  -3  21   6      185.39      218.15     15.03 o
  -1  21   6      124.59      125.21     11.54 o
   1  21   6      120.45      130.95      6.52 o
   3  21   6      190.18      243.32     12.48 o
  -2  22   6       11.67       11.86      7.74 o
   0  22   6        0.11       -1.85      2.41 o
   2  22   6       11.38        9.58      4.10 o
   1  23   6      318.09      331.62     13.50 o
   0  24   6       26.02       17.20      7.86 o
   2   0   7      431.24      395.39      6.06 o
   4   0   7      324.26      283.72      5.54 o
  -5   1   7      243.47      259.54      7.03 o
  -3   1   7     1471.80     1429.95     15.14 o
  -1   1   7     1096.80     1166.12     13.64 o
   1   1   7     1121.79     1173.79     12.25 o
   3   1   7     1452.77     1430.31     15.01 o
   5   1   7      250.18      268.61      8.66 o
  -4   2   7      333.14      351.34      5.81 o
  -2   2   7      362.44      316.52      6.07 o
   0   2   7     2476.84     2592.76     31.30 o
   2   2   7      343.87      310.87      5.05 o
   4   2   7      332.49      352.36      9.12 o
  -5   3   7      237.60      241.39     10.89 o
  -3   3   7       51.88       56.67      2.92 o
  -1   3   7      334.38      329.49      8.76 o
   1   3   7      338.04      325.01      9.56 o
   3   3   7       45.08       57.11      2.04 o
   5   3   7      226.42      228.74      7.65 o
  -4   4   7       33.94       30.49      2.31 o
  -2   4   7     1353.06     1281.62     21.35 o
   0   4   7      391.78      368.01      6.46 o
   2   4   7     1379.48     1316.00     13.41 o
   4   4   7       35.58       33.93      2.46 o
  -5   5   7       77.20       76.11      5.32 o
  -3   5   7      292.02      288.67      7.85 o
  -1   5   7     1777.19     1749.84     17.75 o
   1   5   7     1817.52     1769.52     22.20 o
   3   5   7      297.14      296.55      6.05 o
   5   5   7       78.28       70.78      4.47 o
  -4   6   7      127.84      117.37      4.91 o
  -2   6   7     1422.56     1378.69     32.79 o
   0   6   7     2393.03     2359.27     28.84 o
   2   6   7     1396.75     1395.64     15.86 o
   4   6   7      129.85      127.97      5.28 o
  -5   7   7      128.05      124.89      6.95 o
  -3   7   7      860.02      827.33     23.76 o
  -1   7   7      349.88      328.73      5.79 o
   1   7   7      332.50      321.69      6.08 o
   3   7   7      827.02      784.26     14.73 o
   5   7   7      122.51      115.65      7.79 o
  -4   8   7       53.54       55.98      7.77 o
  -2   8   7     1329.17     1245.87     23.08 o
   0   8   7       84.80       68.90      2.80 o
   2   8   7     1369.78     1324.12     17.25 o
   4   8   7       51.49       58.47      5.94 o
  -5   9   7      215.84      248.72     12.99 o
  -3   9   7      403.93      406.23     16.21 o
  -1   9   7     2357.75     2305.58     35.31 o
   1   9   7     2370.32     2349.92     28.75 o
   3   9   7      397.06      376.87      8.86 o
   5   9   7      207.12      244.28     11.50 o
  -4  10   7      210.63      197.22     12.53 o
  -2  10   7       49.88       53.64      3.25 o
   0  10   7      288.23      305.01      7.49 o
   2  10   7       62.73       65.08      3.57 o
   4  10   7      214.79      200.01      9.94 o
  -5  11   7       85.64       87.69     10.23 o
  -3  11   7      753.31      753.78     23.82 o
  -1  11   7      116.63      123.43      4.86 o
   1  11   7      123.10      116.84      4.59 o
   3  11   7      739.16      718.92     14.02 o
   5  11   7       91.34       99.86      7.86 o
  -4  12   7        2.45       12.40      6.54 o
  -2  12   7      695.49      671.79     22.09 o
   0  12   7        2.37        1.87      1.67 o
   2  12   7      689.56      677.66     13.32 o
   4  12   7        2.68        1.91      3.03 o
  -3  13   7      244.99      253.68     14.20 o
  -1  13   7      214.57      215.01      6.74 o
   1  13   7      208.01      215.90      5.15 o
   3  13   7      237.61      261.33     11.35 o
  -4  14   7       59.25       68.97      9.20 o
  -2  14   7      435.09      416.26     17.71 o
   0  14   7      287.56      294.98      8.10 o
   2  14   7      437.70      432.82     10.15 o
   4  14   7       58.67       68.10      7.23 o
  -3  15   7      124.36      120.39     11.02 o
  -1  15   7      867.49      819.69     16.20 o
   1  15   7      894.77      852.78     12.90 o
   3  15   7      130.66      144.41      8.64 o
  -4  16   7      321.53      330.53     16.50 o
  -2  16   7      560.14      580.90     20.95 o
   0  16   7        5.55        9.36      4.31 o
   2  16   7      555.82      541.95     12.37 o
   4  16   7      322.13      323.01     14.32 o
  -3  17   7       52.68       44.13      8.36 o
  -1  17   7      399.31      384.87     16.84 o
   1  17   7      386.80      384.34     10.23 o
   3  17   7       56.90       49.86      6.37 o
  -2  18   7      611.57      621.16     23.10 o
   0  18   7       11.36        9.64      2.73 o
   2  18   7      592.56      629.13     20.02 o
  -3  19   7      731.31      776.98     27.33 o
  -1  19   7       85.97       98.29     10.47 o
   1  19   7       91.21       92.39      5.61 o
   3  19   7      742.24      788.22     24.58 o
  -2  20   7        6.66        1.26      6.54 o
   0  20   7       93.85      102.58      6.29 o
   2  20   7        9.40        7.14      3.70 o
  -1  21   7       85.88       91.73     10.69 o
   1  21   7       83.53       78.28      8.46 o
  -2  22   7      164.61      164.39     14.19 o
   0  22   7       62.99       63.34      9.64 o
   2  22   7      162.65      157.92      9.99 o
  -1  23   7      243.62      261.16     16.21 o
   1  23   7      239.49      251.37     11.97 o
   0   0   8     2382.16     2193.99     33.44 o
   2   0   8      869.96      884.11     12.95 o
   4   0   8      136.34      145.42      4.57 o
  -5   1   8      354.20      360.29     14.82 o
  -3   1   8     2355.12     2343.41     23.31 o
  -1   1   8      942.78      903.07     13.03 o
   1   1   8      936.17      901.11     12.98 o
   3   1   8     2320.48     2302.18     23.12 o
   5   1   8      350.24      367.56     13.68 o
  -4   2   8      419.56      427.36      6.76 o
  -2   2   8      196.54      181.53      6.60 o
   0   2   8       16.63       16.01      1.66 o
   2   2   8      195.60      181.25      4.50 o
   4   2   8      439.78      438.77      8.51 o
  -5   3   8      368.22      370.26      8.61 o
  -3   3   8     1118.77     1094.26     15.84 o
  -1   3   8        0.00        1.85      1.39 o
   1   3   8        0.56        1.10      1.07 o
   3   3   8     1125.80     1095.22     13.57 o
   5   3   8      376.88      387.10     19.59 o
  -4   4   8      192.67      193.52      5.01 o
  -2   4   8       95.84       93.85      2.81 o
   0   4   8     1669.07     1670.15     21.57 o
   2   4   8       97.02       91.26      3.25 o
   4   4   8      187.18      196.30      5.32 o
  -5   5   8       94.08       86.80      5.33 o
  -3   5   8      325.32      336.85      8.78 o
  -1   5   8     1069.96     1010.63     14.32 o
   1   5   8     1081.32     1019.18     14.27 o
   3   5   8      322.29      332.90      8.35 o
   5   5   8       84.14       80.24      6.85 o
  -4   6   8      251.17      301.25     11.77 o
  -2   6   8      553.82      553.55     17.72 o
   0   6   8      941.36      890.95     12.89 o
   2   6   8      552.44      549.17      9.08 o
   4   6   8      251.58      270.45     11.70 o
  -5   7   8      187.25      183.12     11.18 o
  -3   7   8       95.43       78.93      8.08 o
  -1   7   8      220.90      206.11      6.03 o
   1   7   8      206.08      196.26      4.77 o
   3   7   8      102.01       98.38      5.56 o
   5   7   8      187.73      196.67     10.30 o
  -4   8   8      508.77      563.04     20.23 o
  -2   8   8     1396.58     1388.05     40.15 o
   0   8   8      444.23      450.99      7.95 o
   2   8   8     1399.69     1365.66     18.50 o
   4   8   8      511.65      508.13     17.34 o
  -3   9   8      831.21      811.41     25.12 o
  -1   9   8      498.15      494.40     10.44 o
   1   9   8      474.35      476.97      8.71 o
   3   9   8      832.89      813.91     17.23 o
  -4  10   8       13.33       13.45      6.57 o
  -2  10   8      433.27      435.21     14.79 o
   0  10   8      825.23      807.81     18.84 o
   2  10   8      431.43      416.75     12.69 o
   4  10   8       18.36       19.23      4.13 o
  -3  11   8       19.13       34.99      7.37 o
  -1  11   8      657.79      679.08     13.49 o
   1  11   8      677.69      682.35     10.80 o
   3  11   8       17.59       30.82      2.94 o
  -4  12   8      154.92      147.90     12.25 o
  -2  12   8       77.68       62.79      7.82 o
   0  12   8     1673.14     1660.04     22.08 o
   2  12   8       78.55       78.47      4.16 o
   4  12   8      150.07      128.14      8.50 o
  -3  13   8      494.87      497.67     20.12 o
  -1  13   8      169.49      176.34      6.14 o
   1  13   8      166.54      178.91      5.82 o
   3  13   8      495.29      500.44     17.22 o
  -4  14   8      280.07      285.08     16.30 o
  -2  14   8      150.13      149.54     11.75 o
   0  14   8     1016.37     1032.68     19.02 o
   2  14   8      148.66      167.81      6.11 o
   4  14   8      289.71      294.26     13.46 o
  -3  15   8      257.06      285.10     15.50 o
  -1  15   8       30.86       35.76      3.52 o
   1  15   8       25.63       29.86      2.48 o
   3  15   8      246.62      268.74     12.31 o
  -2  16   8      139.51      132.43     12.01 o
   0  16   8     1709.14     1651.13     40.57 o
   2  16   8      141.12      149.17      6.24 o
  -3  17   8      350.99      380.09     18.89 o
  -1  17   8        6.98       11.79      6.41 o
   1  17   8        8.50       11.70      3.51 o
   3  17   8      363.17      380.68     15.33 o
  -2  18   8       55.34       61.22      9.53 o
   0  18   8      630.53      683.88     15.12 o
   2  18   8       54.62       55.76      6.51 o
  -1  19   8       16.11        6.44      6.50 o
   1  19   8       15.11       19.23      3.83 o
  -2  20   8       26.88       23.92      8.74 o
   0  20   8        4.85        6.27      6.34 o
   2  20   8       26.24       35.69      5.73 o
  -1  21   8      140.71      147.38     13.33 o
   1  21   8      140.48      152.63      7.49 o
   0  22   8      814.99      854.97     28.60 o
   2   0   9      279.83      267.60      5.98 o
   4   0   9      310.14      262.55      6.51 o
  -5   1   9      391.48      384.11     10.65 o
  -3   1   9      111.20      123.88      4.19 o
  -1   1   9      719.79      690.90     11.71 o
   1   1   9      720.05      683.35     10.89 o
   3   1   9      107.71      120.37      4.08 o
   5   1   9      377.94      373.84     14.31 o
  -4   2   9      138.86      138.04      4.71 o
  -2   2   9      739.38      751.46     10.29 o
   0   2   9      691.40      689.63     10.87 o
   2   2   9      761.23      772.25     11.92 o
   4   2   9      136.35      143.46      5.72 o
  -3   3   9      417.48      402.79      8.15 o
  -1   3   9      520.59      508.46     10.75 o
   1   3   9      496.78      478.22      8.57 o
   3   3   9      427.47      421.01     11.26 o
  -4   4   9       15.30       17.35      2.09 o
  -2   4   9      153.90      142.28      3.90 o
   0   4   9        5.46        7.55      1.42 o
   2   4   9      147.37      139.15      5.12 o
   4   4   9       14.45       11.16      2.30 o
  -3   5   9      720.60      724.36     24.68 o
  -1   5   9      859.18      851.78     12.84 o
   1   5   9      844.42      847.84     12.79 o
   3   5   9      720.78      701.41     14.33 o
  -4   6   9      183.27      192.50      6.24 o
  -2   6   9      344.52      334.80      8.79 o
   0   6   9      993.52     1015.32     14.72 o
   2   6   9      333.01      326.47      9.56 o
   4   6   9      183.80      201.66     10.17 o
  -3   7   9      209.42      205.47     11.68 o
  -1   7   9      567.24      560.94     11.31 o
   1   7   9      571.09      562.48      9.52 o
   3   7   9      225.05      215.97      6.81 o
  -4   8   9        9.33        8.97      5.86 o
  -2   8   9      257.43      260.81      7.95 o
   0   8   9      388.43      368.60      7.22 o
   2   8   9      264.39      259.02      5.89 o
   4   8   9        9.59       13.48      3.86 o
  -3   9   9      345.34      329.01     15.32 o
  -1   9   9       37.49       31.32      2.44 o
   1   9   9       43.10       42.75      2.90 o
   3   9   9      342.56      366.28      9.35 o
  -4  10   9       88.17       65.57      9.51 o
  -2  10   9     1604.23     1588.13     39.60 o
   0  10   9      226.64      229.08      5.54 o
   2  10   9     1575.92     1574.05     48.69 o
   4  10   9       85.99       77.52      6.82 o
  -3  11   9      237.70      244.86     14.07 o
  -1  11   9      105.75       96.29      3.82 o
   1  11   9       95.45       91.11      3.58 o
   3  11   9      253.62      230.49      7.30 o
  -4  12   9       29.28       24.34      7.60 o
  -2  12   9      535.09      563.41     20.30 o
   0  12   9      191.01      188.66      5.17 o
   2  12   9      545.90      543.73     12.22 o
   4  12   9       28.84       26.19      5.09 o
  -3  13   9      131.76      127.48     11.74 o
  -1  13   9      231.60      251.87      7.68 o
   1  13   9      229.44      240.68      5.91 o
   3  13   9      138.91      147.08      9.18 o
  -2  14   9      172.27      188.88     12.45 o
   0  14   9      145.61      138.65      4.66 o
   2  14   9      169.47      193.98      6.82 o
  -3  15   9      278.56      278.47     16.73 o
  -1  15   9      152.80      148.09     11.66 o
   1  15   9      142.44      144.66      4.70 o
   3  15   9      268.93      315.78     13.87 o
  -2  16   9      571.82      536.74     22.30 o
   0  16   9        0.15        0.97      2.84 o
   2  16   9      585.98      581.27     13.27 o
  -1  17   9       28.76       39.76      8.13 o
   1  17   9       30.65       37.41      4.82 o
  -2  18   9       89.65       98.42     11.58 o
   0  18   9        1.60        6.37      2.79 o
   2  18   9       88.62       93.26      7.98 o
  -1  19   9       88.31       58.79      9.92 o
   1  19   9       93.03       81.55      6.35 o
   0  20   9       36.80       35.37      5.63 o
   0   0  10     1263.02     1230.29     30.33 o
   2   0  10      296.36      283.99      6.46 o
   4   0  10     2057.95     2053.35     33.96 o
  -3   1  10       82.87       80.78      3.68 o
  -1   1  10      274.00      268.17      6.16 o
   1   1  10      266.37      255.68      6.02 o
   3   1  10       92.10       83.16      5.82 o
  -4   2  10      374.71      370.10      9.89 o
  -2   2  10      624.88      623.15     11.33 o
   0   2  10      238.54      212.82      5.34 o
   2   2  10      623.39      634.18     10.73 o
   4   2  10      363.74      344.75      9.70 o
  -3   3  10       21.35       26.18      2.59 o
  -1   3  10      948.17      910.64     17.22 o
   1   3  10      963.80      928.60     14.07 o
   3   3  10       22.69       23.66      3.10 o
  -4   4  10      295.53      309.38      7.71 o
  -2   4  10        6.26        8.61      2.05 o
   0   4  10      796.78      787.01     12.47 o
   2   4  10        5.87       11.00      1.74 o
   4   4  10      292.81      300.77      8.86 o
  -3   5  10       22.92       26.33      3.29 o
  -1   5  10      133.66      136.65      7.16 o
   1   5  10      130.50      139.91      4.37 o
   3   5  10       20.28       23.90      2.88 o
  -4   6  10      265.23      249.40     11.53 o
  -2   6  10      109.44      112.03      5.30 o
   0   6  10       43.63       39.65      2.73 o
   2   6  10      107.99      111.54      3.94 o
   4   6  10      252.48      240.67      7.91 o
  -3   7  10      534.75      560.31     16.22 o
  -1   7  10     1644.93     1608.98     21.96 o
   1   7  10     1665.29     1616.76     21.91 o
   3   7  10      535.02      546.68     12.56 o
  -4   8  10      288.37      281.41      9.94 o
  -2   8  10      236.95      239.71      7.80 o
   0   8  10      156.52      149.71      4.64 o
   2   8  10      234.93      221.77      6.54 o
   4   8  10      288.71      301.78     13.39 o
  -3   9  10       42.84       34.10     11.05 o
  -1   9  10      145.10      140.23      4.58 o
   1   9  10      156.62      148.76      4.57 o
   3   9  10       40.25       29.26      3.21 o
  -2  10  10       74.33       76.41      8.56 o
   0  10  10     1508.77     1498.25     20.81 o
   2  10  10       72.66       72.14      4.28 o
  -3  11  10       43.29       63.49      9.04 o
  -1  11  10      871.62      848.05     13.65 o
   1  11  10      873.09      854.90     13.53 o
   3  11  10       44.79       48.79      4.03 o
  -2  12  10       21.01       25.62      6.08 o
   0  12  10       24.53       23.22      2.63 o
   2  12  10       20.10       19.34      2.92 o
  -3  13  10       57.59       59.01      9.36 o
  -1  13  10      162.92      154.12      5.06 o
   1  13  10      166.32      156.83      4.95 o
   3  13  10       58.77       61.58      7.11 o
  -2  14  10       28.58       23.53      7.38 o
   0  14  10       10.99       15.11      3.17 o
   2  14  10       28.70       30.48      3.78 o
  -1  15  10      785.24      773.47     17.14 o
   1  15  10      786.77      781.94     23.71 o
  -2  16  10      180.68      186.86     13.72 o
   0  16  10        0.47       -1.21      1.59 o
   2  16  10      179.01      217.87      7.89 o
  -1  17  10      253.60      257.95     14.97 o
   1  17  10      254.82      266.82      9.73 o
   0  18  10       57.73       63.00      4.05 o
   2   0  11      291.65      292.11      6.91 o
   4   0  11        3.43       -0.46      2.05 o
  -3   1  11      285.21      283.88     13.15 o
  -1   1  11      132.75      141.88      8.49 o
   1   1  11      145.04      148.72      4.78 o
   3   1  11      293.24      289.89      7.01 o
  -4   2  11      241.14      250.37      8.44 o
  -2   2  11     1370.52     1330.50     19.43 o
   0   2  11        0.00        0.59      1.70 o
   2   2  11     1357.11     1344.08     19.34 o
   4   2  11      244.57      255.45      8.41 o
  -3   3  11      169.89      177.12      6.68 o
  -1   3  11      187.24      181.38     11.00 o
   1   3  11      199.10      199.05      5.48 o
   3   3  11      170.61      173.85      6.67 o
  -2   4  11      411.61      415.28     17.18 o
   0   4  11      431.75      439.88      8.69 o
   2   4  11      399.43      413.57      8.50 o
  -3   5  11      317.03      322.25      9.66 o
  -1   5  11       15.31       14.49      2.44 o
   1   5  11       15.47       16.75      3.15 o
   3   5  11      309.89      306.17      9.12 o
  -2   6  11      794.55      788.96     25.50 o
   0   6  11        0.86        2.93      1.54 o
   2   6  11      809.42      812.87     13.25 o
  -3   7  11      117.81      141.36      6.57 o
  -1   7  11      353.83      352.64      9.68 o
   1   7  11      356.31      365.33      7.80 o
   3   7  11      128.60      133.35      5.97 o
  -2   8  11      215.30      224.99      7.86 o
   0   8  11      556.03      557.77     10.25 o
   2   8  11      205.28      212.67      5.84 o
  -3   9  11      394.81      386.93     11.55 o
  -1   9  11      396.90      397.99      8.29 o
   1   9  11      377.93      377.48      8.07 o
   3   9  11      396.47      372.03     10.35 o
  -2  10  11      198.94      194.07     11.68 o
   0  10  11       20.20       16.72      2.74 o
   2  10  11      204.38      194.12      7.13 o
  -3  11  11      107.49       91.88      8.81 o
  -1  11  11      588.69      609.04     13.66 o
   1  11  11      597.51      639.26     11.30 o
   3  11  11       99.37      101.61      5.30 o
  -2  12  11       90.03      102.04     15.11 o
   0  12  11       59.76       62.48      5.26 o
   2  12  11       96.84      109.05      5.53 o
  -1  13  11      236.34      250.51      6.80 o
   1  13  11      242.80      248.77      7.53 o
  -2  14  11       82.15       87.57      6.12 o
   0  14  11        1.99        5.40      1.85 o
   2  14  11       72.39       82.58     13.04 o
  -1  15  11      399.93      402.52     17.16 o
   1  15  11      399.99      400.92     11.15 o
   0  16  11       38.06       43.63      3.48 o
   0   0  12       54.56       65.32      6.39 o
   2   0  12       58.73       53.65      3.46 o
  -3   1  12      519.05      555.04     12.00 o
  -1   1  12       84.77       82.41      7.56 o
   1   1  12       89.48       85.12      4.70 o
   3   1  12      533.09      566.80     10.91 o
  -2   2  12      179.81      187.99      7.02 o
   0   2  12     1591.12     1573.53     27.44 o
   2   2  12      180.85      180.23      5.60 o
  -3   3  12      134.50      146.63      6.56 o
  -1   3  12      151.80      166.59      6.34 o
   1   3  12      143.77      151.61      5.06 o
   3   3  12      128.01      133.44      6.33 o
  -2   4  12       90.07       94.73      5.27 o
   0   4  12      334.90      311.37     11.54 o
   2   4  12       90.71       97.28      4.46 o
  -3   5  12      115.28      126.67      6.54 o
  -1   5  12       98.67       92.44      5.05 o
   1   5  12       88.28       94.72      4.57 o
   3   5  12      117.36      120.16      6.00 o
  -2   6  12      316.12      328.41      9.80 o
   0   6  12      994.39      955.36     15.33 o
   2   6  12      317.60      319.04      7.56 o
  -1   7  12       84.26       85.15      4.92 o
   1   7  12       75.13       76.93      3.72 o
  -2   8  12      214.25      242.77      9.96 o
   0   8  12      621.98      643.30     11.75 o
   2   8  12      213.81      234.19      8.19 o
  -1   9  12      526.53      540.86     13.22 o
   1   9  12      528.49      540.96     10.48 o
  -2  10  12      303.17      287.51      9.78 o
   0  10  12       20.37       27.20      3.09 o
   2  10  12      304.91      296.26     16.79 o
  -1  11  12      219.51      210.60      6.27 o
   1  11  12      206.54      196.58      5.96 o
   0  12  12      530.32      523.47     10.48 o
  -1  13  12       79.97       92.96      4.54 o
   1  13  12       77.36       92.53      7.59 o
   2   0  13      114.60      124.62      6.06 o
  -1   1  13      541.36      534.35     20.69 o
   1   1  13      523.17      515.32     12.72 o
  -2   2  13      126.20      147.89      6.55 o
   0   2  13       26.72       28.08      4.01 o
   2   2  13      137.01      142.37      5.30 o
  -1   3  13      425.38      422.89     11.40 o
   1   3  13      427.69      433.45      9.35 o
  -2   4  13      225.67      222.23     18.27 o
   0   4  13       24.60       22.43      3.22 o
   2   4  13      229.34      233.26      6.62 o
  -1   5  13      185.21      198.30      7.56 o
   1   5  13      179.77      196.95      6.10 o
   0   6  13       16.08       16.52      2.96 o
  -1   7  13       71.39       67.29      9.48 o
   1   7  13       79.89       72.12      5.85 o
   0   8  13      339.61      337.25      8.22 o
 
